# Supplementary material for: Using peer review to distribute group work marks equitably between medical students
Source: BMC Med Educ. 2017 Sep 20;17:172. doi: 10.1186/s12909-017-0987-z (PMC5607620; doi:10.1186/s12909-017-0987-z)
Supplement: Supplementary file 1 — Worked Example. Worked example in excel for the group featured in Fig. 3 The rawdata tab contains the raw score (out of six) awarded by each individual to each other individual (individuals’ names are replaced by majuscule Roman or Greek letters) in blue tinted cells. These are converted to a modified score (orange tinted cells) by scaling by the donor’s overall mean donated score (his or her ‘generosity’). The processed tab converts these to a final score out of 100 for each student. (XLSX 43 kb) [file 12909_2017_987_MOESM1_ESM.xlsx]

## Sheet: rawdata
Score out of 6, awarded by peer		Reviewee																																					Group scores		Generosity		Modified score out of 6		Reviewee
		A	B	C	D	E	F	G	H	I	J	K	L	M	N	O	P	Q	R	S	T	U	V	W	X	Y	Z	Γ	Δ	Θ	Λ	Ξ	Π	Σ	Φ	Ψ	Ω								A	B	C	D	E
Reviewer	A		3	3	4	3	2	2	2	4	2	4	4	4	5	4	4	5	2	5	5	5	4	4	5	6	5	6	4	5	5	6	5	6	6	6	6		Presentation	75	4.31429		Reviewer	A		0.695364	0.695364	0.927152	0.695364
	B	3		3	2	3	5	4	3	4	5	4	1	4	5	5	4	5	4	5	4	5	4	5	6	6	5	5	6	5	5	5	6	5	6	6	6		Report	72	4.54286			B	0.660377		0.660377	0.440252	0.660377
	C	3	3		5	4	4	5	5	5	3	4	4	4	3	5	5	4	5	5	5	5	5	6	6	5	6	4	2	5	5	5	5	5	5	6	6		Average	73.5	4.62857			C	0.648148	0.648148		1.08025	0.864198
	D	3	3	3		5	4	5	3	3	4	4	6	4	4	5	5	5	4	6	5	6	5	6	1	5	6	6	3	5	5	5	5	5	6	6	6				4.62857			D	0.648148	0.648148	0.648148		1.08025
	E	2	3	4	5		5	6	5	3	4	4	6	4	5	4	5	5	5	4	5	4	6	5	6	6	6	6	6	5	6	6	5	6	5	6	6				4.97143			E	0.402299	0.603448	0.804598	1.00575
	F	3	3	2	3	3		3	3	4	3	4	1	4	4	4	4	4	4	4	4	4	4	5	6	6	4	6	6	5	5	5	5	5	6	6	6				4.22857			F	0.709459	0.709459	0.472973	0.709459	0.709459
	G	3	3	4	3	4	4		5	4	4	4	4	4	4	5	4	4	5	4	5	4	4	6	6	4	6	4	6	5	5	5	5	5	6	6	6				4.57143			G	0.65625	0.65625	0.875	0.65625	0.875
	H	4	3	4	1	2	1	2		4	4	4	3	4	3	4	4	5	5	4	5	4	5	4	6	6	5	5	4	5	5	5	5	5	5	6	6				4.2			H	0.952381	0.714286	0.952381	0.238095	0.47619
	I	3	3	4	5	5	5	5	4		4	4	5	4	5	5	5	5	5	5	5	5	6	6	6	6	6	6	6	5	6	6	6	5	6	6	6				5.11429			I	0.586592	0.586592	0.782123	0.977654	0.977654
	J	1	3	3	1	3	4	4	3	3		4	4	4	3	4	4	4	4	5	4	4	4	5	6	6	5	5	4	4	5	4	5	4	5	6	4				4.02857			J	0.248227	0.744681	0.744681	0.248227	0.744681
	K	2	3	2	1	1	3	1	2	1	4		4	4	2	2	1	1	3	3	3	3	4	1	6	1	3	1	1	4	5	4	5	4	5	4	3				2.77143			K	0.721649	1.08247	0.721649	0.360825	0.360825
	L	3	3	3	3	4	5	4	3	4	6	4		4	4	5	4	5	4	5	4	5	4	5	1	3	5	5	6	5	5	5	5	5	6	6	6				4.4			L	0.681818	0.681818	0.681818	0.681818	0.909091
	M	2	3	2	3	3	3	4	4	3	4	4	5		3	3	3	3	2	4	4	4	4	5	4	5	4	5	6	5	4	5	5	5	6	4	5				3.94286			M	0.507246	0.76087	0.507246	0.76087	0.76087
	N	3	3	2	4	4	4	4	2	4	4	4	3	4		4	4	5	4	5	4	4	4	5	6	5	5	5	6	5	6	6	5	6	6	5	6				4.45714			N	0.673077	0.673077	0.448718	0.897436	0.897436
	O	5	3	5	5	6	6	6	4	6	4	4	6	4	6		6	5	6	6	6	6	6	6	6	3	6	6	6	6	6	6	6	6	6	6	6				5.48571			O	0.911458	0.546875	0.911458	0.911458	1.09375
	P	1	3	2	5	4	3	2	3	3	4	4	5	4	4	3		2	4	3	3	5	4	5	5	5	5	5	3	5	6	6	5	6	5	5	6				4.08571			P	0.244755	0.734266	0.48951	1.22378	0.979021
	Q	2	3	3	4	4	4	2	5	4	4	4	5	4	4	5	5		5	4	5	5	5	5	6	6	4	5	6	5	5	4	5	6	6	6	6				4.6			Q	0.434783	0.652174	0.652174	0.869565	0.869565
	R	3	3	4	4	4	2	3	3	2	2	4	3	4	3	3	4	4		4	4	4	5	5	5	4	4	5	2	5	5	5	5	5	5	5	6				3.94286			R	0.76087	0.76087	1.01449	1.01449	1.01449
	S	3	3	2	3	3	4	3	3	4	4	4	4	4	5	4	4	5	5		5	4	4	4	4	3	5	5	6	5	5	6	5	6	6	6	6				4.34286			S	0.690789	0.690789	0.460526	0.690789	0.690789
	T	1	3	3	3	3	2	3	4	4	4	4	4	4	3	4	4	5	5	5		4	5	4	4	4	4	4	6	5	5	5	5	5	5	6	6				4.14286			T	0.241379	0.724138	0.724138	0.724138	0.724138
	U	3	3	2	3	2	2	3	4	3	2	4	4	4	4	2	4	4	2	4	4		4	4	3	6	5	5	4	5	5	6	5	6	6	5	6				3.94286			U	0.76087	0.76087	0.507246	0.76087	0.507246
	V	3	3	3	3	2	1	1	4	4	4	4	4	4	3	3	3	2	3	3	4	4		3	3	6	4	4	4	5	5	5	5	5	5	6	6				3.74286			V	0.801527	0.801527	0.801527	0.801527	0.534351
	W	4	3	4	6	5	5	3	5	6	3	4	6	4	6	6	6	5	6	5	4	6	6		6	6	6	6	6	6	6	6	5	6	6	6	6				5.28571			W	0.756757	0.567568	0.756757	1.13514	0.945946
	X	2	3	3	1	2	3	5	4	3	3	4	2	4	4	4	4	5	4	5	4	5	4	5		5	5	5	6	5	5	5	5	5	5	5	6				4.14286			X	0.482759	0.724138	0.724138	0.241379	0.482759
	Y	2	3	3	4	3	3	4	3	4	4	4	4	4	5	5	4	5	5	4	5	4	5	4	4		5	6	6	5	5	5	6	5	6	6	6				4.45714			Y	0.448718	0.673077	0.673077	0.897436	0.673077
	Z	2	3	2	3	1	1	3	4	3	4	4	4	4	3	4	3	4	4	4	4	4	4	4	4	5		5	4	5	4	5	6	5	5	6	4				3.82857			Z	0.522388	0.783582	0.522388	0.783582	0.261194
	Γ	2	3	4	3	3	3	3	5	4	3	4	4	4	3	5	4	4	5	5	5	5	5	4	5	6	5		6	5	5	5	6	5	5	6	6				4.42857			Γ	0.451613	0.677419	0.903226	0.677419	0.677419
	Δ	1	3	4	5	5	4	5	4	4	4	4	6	4	5	5	6	5	4	4	5	6	6	5	6	6	6	6		6	6	5	6	6	6	6	6				5			Δ	0.2	0.6	0.8	1	1
	Θ	3	3	2	3	3	4	3	4	4	4	4	4	4	5	4	4	5	5	5	5	4	5	5	4	3	5	5	6		4	6	5	6	6	6	6				4.4			Θ	0.681818	0.681818	0.454545	0.681818	0.681818
	Λ	2	3	2	2	3	4	4	4	3	4	4	1	4	4	4	4	2	3	4	4	4	4	4	6	5	3	5	5	5		5	5	6	5	5	4				3.88571			Λ	0.514706	0.772059	0.514706	0.514706	0.772059
	Ξ	3	3	2	3	2	2	3	2	4	4	4	2	4	5	4	5	5	4	3	4	4	4	5	5	5	4	5	6	5	5		5	6	6	5	6				4.11429			Ξ	0.729167	0.729167	0.486111	0.729167	0.486111
	Π	2	3	2	1	2	3	2	4	2	4	4	3	4	3	5	3	4	4	4	4	4	4	2	5	2	4	1	3	5	5	4		5	5	6	6				3.54286			Π	0.564516	0.846774	0.564516	0.282258	0.564516
	Σ	3	3	2	3	3	3	3	3	4	4	4	3	4	4	4	5	5	4	4	4	4	4	6	3	5	5	5	6	5	5	6	5		6	6	6				4.25714			Σ	0.704698	0.704698	0.469799	0.704698	0.704698
	Φ	6	3	5	6	6	6	6	6	6	6	4	6	4	6	6	6	5	6	6	6	6	6	6	6	6	6	6	6	6	6	6	6	6		6	6				5.74286			Φ	1.04478	0.522388	0.870647	1.04478	1.04478
	Ψ	3	3	4	4	4	3	5	4	4	4	4	5	4	3	4	4	4	5	4	5	4	6	4	6	6	6	6	6	5	5	5	6	5	6		6				4.62857			Ψ	0.648148	0.648148	0.864198	0.864198	0.864198
	Ω	3	3	2	3	3	3	3	3	3	4	4	1	4	3	3	4	4	4	4	4	4	5	5	2	6	5	5	4	4	5	5	5	5	6	4					3.85714			Ω	0.777778	0.777778	0.518519	0.777778	0.777778
Notes		The scores in the table above were awarded by students to their peers within the same group (all students in this table belong to one group). Blanks indicate oneself. Note that students were not equally generous in the way they awarded points, for instance, student K gave a total of 97 to her peers while student O gave 192. These are summarised in the Generosity column.																																					The group scores above were marks out of 100 awarded by the faculty for this group's submitted report and oral defence.				The modified scores are obtained by taking the original scores and scaling them by the generosity of the reviewer. Note the scale changes: before it was a mark out of 6, and now it is a score relative to the average mark given by the reviewer. Note also that these scores may appear to be rounded to one decimal place but are not really. Rounding is best done only at the end of all calculations to …
[truncated: 31 more columns]

## Sheet: processed
Notes:	Student	A	B	C	D	E	F	G	H	I	J	K	L	M	N	O	P	Q	R	S	T	U	V	W	X	Y	Z	Γ	Δ	Θ	Λ	Ξ	Π	Σ	Φ	Ψ	Ω
This is a mark out of 6	Version 1 of peer evaluation score (P1)	2.68571	3	2.97143	3.34286	3.34286	3.42857	3.54286	3.68571	3.71429	3.82857	4	3.88571	4	4.02857	4.17143	4.22857	4.25714	4.25714	4.4	4.45714	4.51429	4.68571	4.65714	4.82857	4.94286	4.94286	4.97143	4.94286	5.02857	5.14286	5.22857	5.25714	5.34286	5.6	5.62857	5.71429
This is relative to the average in the group	Version 2 of peer evaluation score (P2)	0.613427	0.702421	0.676536	0.751857	0.753174	0.776308	0.800478	0.845971	0.845556	0.888663	0.920482	0.888064	0.932733	0.918374	0.959825	0.958564	0.9731	0.972159	1.01305	1.02458	1.03509	1.07507	1.0675	1.11896	1.13684	1.12992	1.13421	1.13149	1.16618	1.19022	1.20973	1.2161	1.23909	1.31161	1.30652	1.31614
This is meant to be a mark out of 6, though in principle it may take larger values.	Version 2b of peer evaluation score (P2b), scaled to have same mean as Version 1	2.66938	3.05665	2.94401	3.27177	3.2775	3.37817	3.48335	3.68132	3.67951	3.86709	4.00556	3.86449	4.05887	3.99638	4.17676	4.17128	4.23453	4.23043	4.40836	4.45857	4.5043	4.67826	4.64533	4.86927	4.94706	4.91693	4.93563	4.92378	5.07471	5.17935	5.26423	5.29195	5.39202	5.70756	5.68546	5.72731		Weights for old score
																																							Report and presentation	Peer review
The weights w1 and w2, specified in columns AN and AO, respectively (4:3 for group work:peer review), are those traditionally used in the Community Health Project	Old score (with P2b): [w1×Group score + w2×Peer scorex100/6]/[w1+w2]	61.067	63.8332	63.0286	65.3698	65.4107	66.1298	66.8811	68.2951	68.2822	69.6221	70.6111	69.6035	70.9919	70.5456	71.834	71.7948	72.2467	72.2174	73.4883	73.8469	74.1736	75.4161	75.181	76.7805	77.3361	77.1209	77.2545	77.1698	78.2479	78.9954	79.6017	79.7997	80.5144	82.7683	82.6104	82.9094		4	3
	New score (with P2): Group score x Peer score	45.0869	51.6279	49.7254	55.2615	55.3583	57.0586	58.8351	62.1789	62.1483	65.3167	67.6554	65.2727	68.5559	67.5005	70.5472	70.4545	71.5229	71.4537	74.4589	75.3069	76.0793	79.0176	78.4615	82.2439	83.5577	83.0488	83.3647	83.1645	85.7139	87.4813	88.915	89.3831	91.0734	96.403	96.0296	96.7366
	New score (scaled to have same mean as old score)	44.8309	51.3349	49.4432	54.9478	55.044	56.7347	58.5011	61.8259	61.7956	64.9459	67.2713	64.9022	68.1667	67.1173	70.1467	70.0545	71.1169	71.048	74.0362	74.8795	75.6475	78.569	78.0161	81.777	83.0834	82.5774	82.8915	82.6924	85.2273	86.9847	88.4102	88.8757	90.5564	95.8557	95.4845	96.1874
	Notes:
	There is little difference between the two versions of the peer evaluation score (P1 and P2b) in this case, because the number of students in the group is relatively large. This means that a student who awards his peers very low scores will not see his own score rise much as a result. In smaller groups, however, the difference might be substantial.
	The old score adds the same group score for everyone in the group to the peer review score. It results in relatively little difference between student A, whom most students rated poorly, with student Ω, who was awarded full marks by most of his peers.
	The new score multiplies the group score and the peer review scores. This rewards participation and penalises free riding. A substantial difference in the scores of the best and worst students results.
